# Supplementary material for: Biallelic variants in RYR1 and STAC3 are predominant causes of King-Denborough Syndrome in an African cohort
Source: Eur J Hum Genet. 2025 Feb 18;33(4):421–31. doi: 10.1038/s41431-025-01795-z (PMC11985997; doi:10.1038/s41431-025-01795-z)
Supplement: Supplementary file 1 — Supplementary Table 1 [file 41431_2025_1795_MOESM1_ESM.xlsx]

## Sheet: Sheet1
		RYR1-KDS Group														STAC3-KDS Group																														Other CM/CD
Demographic data	Participant	1	2	3	4	5	6	7	8	9	10	11	12	13	14	15	16	17	18	19	20	21	22	23	24	25	26	27	28	29	30	31	32	33	34	35	36	37	38	39	40	41	42	43	44	45	46	47	48
	Gender	M	M	F	F	M	F	M	F	F	M	F	M	F	F	M	M	F	M	M	F	M	M	F	F	F	F	F	M	M	M	F	F	M	M	M	F	M	M	F	M	F	F	M	M	M	M	F	M
	Ethnicity	A	A	A	A	A	A	A	A	A	A	A	A	A	A	A	A	A	A	A	A	A	A	A	A	A	A	A	A	A	A	A	A	A	A	A	A	A	A	A	A	A	A	A	A	A	A	A	M
	Age at presentation in months	0	3	0	0	3	0	6	0	0	0	0	0	0	0	0	0	0	0	6	0	2	0	0	0	0	0	0	0	0	0	0	0	0	0	0	0	6	0	0	0	0	0	0	0	0	0	0	0
	Genotype
Prenatal features	Decreased fetal movement
	Breech presentation
	Affected siblings
Non-structural neonatal symptoms	Floppy baby
	Respiratory symptoms
	Feeding difficulties
Clinical congenital myopathic features	Muscle weakness
	Hypotonia
	Myopathic congenital facial weakness
	Motor delay
	Persistent neck flexor weakness
Dysmorphic features	Abnormality of the eye
	Bilateral Ptosis
	Ophthalmoparesis/plegia
	High and narrow palate
	Cleft palate
	Scaphocephaly
	Cryptorchidism
Musculoskeletal abnormalities	Talipes equinovarus
	Camptodactyly of 2nd-5th fingers/toes
	Multiple joint contractures (>2 areas)
	Joint hypermobility
	Pectus Carinatum
	Lumbar hyperlordosis
	Kyphoscoliosis
	Short stature
Abnormality of the nervous system	Areflexia
	Mild hearing impairment
Malignant Hyperthermia	Unknown risk for MH
	Had surgery, but no MH
	MH
	M: Male		RYR1:[c.10348-6C>G, c.14524G>A] + RYR1:c.8342_8343delTA																											LMOD3:c.506C>T + LMOD3:c.920G>A
	F: Female		RYR1:[c.10348-6C>G, c.14524G>A] + RYR1:c.12625-1G>A																											SRPK3:c.134G>A + TTN:c.68389C>T
	A: African		RYR1:[c.10348-6C>G, c.14524G>A] + RYR1:c.6797-1G>T																											TMP3:c.502C>T
	M: Mixed ancestry/coloured		RYR1:[c.10348-6C>G, c.14524G>A] + RYR1:c.2870+1G>T																											TMP3:c.734G>C
	W: White/caucasian		RYR1:[c.10348-6C>G, c.14524G>A] + RYR1:c.12814_12815insCGCGGAGT																											LMNA:c.1095_1112del
			RYR1:c.10280C>T + RYR1:c.2682+4A>G																											LMNA:c.91G>A
			STAC3:c.851G>C																											LMNA:c.746G>A
			STAC3:c.851G>C + STAC3:c.834_836del																											POMT2:c.2206del
[truncated: 4 more columns]
